# Supplementary material for: Effects of sampling methods on bee pollinators observed in Cucurbita pepo
Source: PeerJ. 2026 Feb 2;14:e20649. doi: 10.7717/peerj.20649 (PMC12875216; doi:10.7717/peerj.20649)
Supplement: Supplemental Information 1 [file peerj-14-20649-s001.xlsx]

## Sheet: Sheet1
Plot	DATE	YEAR	TRAP	LOC	TEMP	TRAP_HOURS (in Seconds)	HB	BB	SQB	SBB	LBB	SSB	LSB	GB	O
1001	2021-07-21	2021	Bowl	DB	90	518400	0	0	13	5	1	0	0	0	0
1001	2021-07-21	2021	VIS	DB	69	1350	0	1	46	0	0	0	0	0	0
101	2020-07-14	2020	VIS	DB	65	2025	0	0	0	0	0	0	0	0	0
102	2020-07-14	2020	VAC	DB	65	900	2	0	0	0	0	0	0	0	0
103	2020-07-14	2020	Bowl	DB	84	518400	0	0	0	4	0	0	0	7	0
1101	2020-07-23	2020	VIS	DB	67	2025	2	0	2	0	0	0	0	0	0
1101	2021-07-21	2021	Bowl	DB	90	518400	1	1	39	2	0	0	0	0	0
1101	2021-07-21	2021	VIS	DB	69	1350	0	1	42	0	0	0	0	0	0
1102	2020-07-23	2020	VAC	DB	68	600	7	0	6	0	0	0	0	0	0
1103	2020-07-23	2020	Bowl	DB	88	518400	0	0	5	1	0	1	0	1	0
1201	2020-07-23	2020	Bowl	DB	88	518400	0	0	2	1	0	0	0	2	0
1201	2021-07-21	2021	Bowl	DB	90	518400	0	0	0	2	0	0	0	0	0
1201	2021-07-21	2021	VIS	DB	69	1350	0	0	45	0	0	0	0	0	0
1202	2020-07-23	2020	VIS	DB	67	2025	10	0	5	0	0	0	0	0	0
1203	2020-07-23	2020	VAC	DB	67	900	4	0	3	0	0	0	0	0	0
1301	2021-07-21	2021	Bowl	DB	90	518400	1	0	10	5	0	0	0	0	0
1301	2021-07-21	2021	VIS	DB	69	1350	0	1	71	0	0	0	0	0	0
1302	2020-07-23	2020	Bowl	DB	88	518400	1	0	12	7	9	1	0	0	0
1302	2020-07-23	2020	VAC	DB	67	900	0	0	2	0	0	0	0	0	0
1303	2020-07-23	2020	VIS	DB	67	2025	16	0	7	0	0	0	0	0	0
1401	2020-07-23	2020	VIS	DB	67	2025	11	0	2	0	0	0	0	0	0
1401	2021-07-21	2021	Bowl	DB	90	518400	0	0	11	0	0	0	0	0	0
1401	2021-07-21	2021	VIS	DB	69	1350	0	1	86	0	0	0	0	0	0
1402	2020-07-23	2020	VAC	DB	67	900	0	0	0	0	0	0	0	0	0
1403	2020-07-23	2020	Bowl	DB	88	518400	0	0	0	0	0	0	0	0	0
1501	2020-07-23	2020	Bowl	DB	88	518400	0	0	0	0	0	4	1	0	0
1501	2021-07-21	2021	Bowl	DB	90	518400	0	0	8	1	0	0	0	0	0
1501	2021-07-21	2021	VIS	DB	69	1350	0	1	42	0	0	0	0	0	0
1502	2020-07-23	2020	VIS	DB	67	2025	0	0	1	0	0	0	0	0	0
1503	2020-07-23	2020	VAC	DB	68	900	0	0	1	0	0	0	0	0	0
1601	2020-07-23	2020	VAC	DB	67	900	1	0	0	0	0	0	0	0	0
1602	2020-07-23	2020	Bowl	DB	88	518400	0	0	3	12	5	1	1	8	0
1603	2020-07-23	2020	VIS	DB	67	2025	0	0	0	0	0	0	0	0	0
1701	2020-07-27	2020	VIS	DB	69	2025	1	0	27	0	1	0	0	0	0
1702	2020-07-27	2020	VAC	DB	71	900	0	0	3	0	0	0	0	0	0
1703	2020-07-27	2020	Bowl	DB	84	777600	0	0	7	2	1	0	0	2	0
1801	2020-07-27	2020	Bowl	DB	84	777600	0	0	6	3	0	0	0	1	0
1802	2020-07-27	2020	VIS	DB	69	2025	3	1	19	0	0	0	0	0	0
1803	2020-07-27	2020	VAC	DB	71	900	2	0	1	0	0	0	0	0	0
1901	2020-07-27	2020	VAC	DB	71	900	0	0	3	0	0	0	0	0	0
1902	2020-07-27	2020	Bowl	DB	84	777600	0	0	8	0	0	0	0	0	0
1903	2020-07-27	2020	VIS	DB	69	2025	4	0	14	0	0	1	0	0	0
2001	2020-07-27	2020	VIS	DB	69	2025	1	0	2	0	0	0	0	0	0
2002	2020-07-27	2020	VAC	DB	71	900	0	0	4	0	0	0	0	0	0
2003	2020-07-27	2020	Bowl	DB	84	777600	0	0	24	7	2	2	1	0	0
201	2020-07-14	2020	Bowl	DB	84	518400	1	0	0	2	3	2	0	3	0
202	2020-07-14	2020	VIS	DB	65	2025	1	0	0	0	0	0	0	1	0
203	2020-07-14	2020	VAC	DB	71	900	2	0	0	1	0	0	0	0	0
2101	2020-07-27	2020	Bowl	DB	84	777600	0	0	23	10	0	1	0	2	0
2102	2020-07-27	2020	VAC	DB	69	900	1	0	2	0	0	0	0	0	0
2102	2020-07-27	2020	VIS	DB	69	2025	1	0	4	0	0	0	0	0	0
2202	2020-07-27	2020	Bowl	DB	84	777600	0	0	15	20	3	1	0	0	0
2203	2020-07-27	2020	VIS	DB	69	2025	0	0	7	0	0	0	0	0	0
2801	2021-07-30	2021	Bowl	DB	80	518400	0	2	51	4	0	0	0	0	0
2801	2021-07-30	2021	VIS	DB	80	1350	0	6	148	0	0	0	0	1	0
2901	2021-07-30	2021	Bowl	DB	80	518400	0	1	36	15	0	1	1	4	0
2901	2021-07-30	2021	VIS	DB	80	1350	0	9	101	0	1	0	0	0	0
3001	2021-07-30	2021	Bowl	DB	80	518400	0	1	19	4	0	1	0	0	0
3001	2021-07-30	2021	VIS	DB	80	1350	0	5	97	0	0	0	0	0	0
301	2020-07-14	2020	VAC	DB	71	900	0	0	0	0	0	0	0	0	0
302	2020-07-14	2020	Bowl	DB	84	518400	0	0	0	1	0	1	0	1	0
303	2020-07-14	2020	VIS	DB	65	2025	6	1	0	0	0	0	0	0	0
3101	2021-07-30	2021	Bowl	DB	80	518400	0	1	20	0	0	0	0	0	0
3101	2021-07-30	2021	VIS	DB	80	1350	0	7	137	0	0	0	0	0	0
3201	2021-07-30	2021	Bowl	DB	80	518400	0	0	19	2	0	0	0	0	0
3201	2021-07-30	2021	VIS	DB	80	1350	0	8	145	0	1	0	0	0	0
3301	2021-07-30	2021	Bowl	DB	80	518400	0	0	14	1	0	0	0	0	0
3301	2021-07-30	2021	VIS	DB	80	1350	0	7	146	1	0	0	0	0	0
4001	2020-08-13	2020	VIS	K	67	2025	0	0	71	0	0	0	0	0	1
4002	2020-08-13	2020	VAC	K	67	900	0	0	39	2	0	0	0	0	0
4002	2020-08-17	2020	VIS	K	64	2025	0	0	41	0	0	0	0	0	0
4003	2020-08-17	2020	VAC	K	65	900	0	0	26	0	0	0	0	0	0
401	2020-07-14	2020	VIS	DB	65	2025	3	1	0	0	0	0	0	0	0
402	2020-07-14	2020	VAC	DB	71	900	0	0	0	1	0	0	0	0	0
403	2020-07-14	2020	Bowl	DB	84	518400	2	0	0	7	0	1	0	3	0
4102	2020-08-13	2020	VIS	K	67	2025	0	2	51	1	0	0	0	1	0
4103	2020-08-13	2020	VAC	K	67	900	0	0	51	1	0	0	0	0	0
4103	2020-08-17	2020	VIS	K	64	2025	0	1	28	1	0	0	0	0	0
4104	2020-08-17	2020	VAC	K	65	900	0	0	26	3	0	0	0	0	0
4201	2020-08-13	2020	VAC	K	68	900	0	0	33	1	0	0	0	1	0
4202	2020-08-17	2020	VAC	K	64	900	0	0	41	1	0	0	0	0	0
4203	2020-08-13	2020	VIS	K	67	2025	0	2	52	0	0	1	0	2	0
4204	2020-08-17	2020	VIS	K	64	2025	0	0	16	0	0	2	0	2	0
501	2020-07-14	2020	Bowl	DB	84	518400	0	0	1	4	4	2	0	0	0
502	2020-07-14	2020	VIS	DB	65	2025	1	0	0	0	0	0	0	0	0
503	2020-07-14	2020	VAC	DB	71	900	0	0	0	0	0	0	0	0	0
601	2020-07-14	2020	VAC	DB	71	900	0	0	0	0	0	0	0	0	0
602	2020-07-14	2020	Bowl	DB	84	518400	0	0	2	4	3	2	0	0	0
603	2020-07-14	2020	VIS	DB	65	2025	2	0	0	0	0	0	0	0	0
K4002	2020-08-15	2020	Bowl	K	69	345600	0	0	0	0	0	0	1	0	0
K4002	2020-08-17	2020	Bowl	K	69	518400	0	0	0	18	0	13	1	5	0
K4002	2020-08-15	2020	Bowl	K	69	172800	0	0	0	2	0	0	0	0	0
K4101	2020-08-15	2020	Bowl	K	69	518400	0	0	0	0	0	0	0	1	0
K4101	2020-08-17	2020	Bowl	K	69	518400	0	0	1	8	0	3	0	2	0
K4202	2020-08-15	2020	Bowl	K	69	518400	0	0	0	4	0	2	0	1	0
K4202	2020-08-17	2020	Bowl	K	69	518400	0	0	1	2	0	0	0	0	0
