# Supplementary material for: Effects of sampling methods on bee pollinators observed in Cucurbita pepo
Source: PeerJ. 2026 Feb 2;14:e20649. doi: 10.7717/peerj.20649 (PMC12875216; doi:10.7717/peerj.20649)
Supplement: Supplemental Information 4 [file peerj-14-20649-s004.rmd]

---
title: "Analyisis for Walls et al."
output:
  pdf_document: default
  html_document: default
date: "2025-08-08"
---
Library
```{r}
library(glmmTMB)
library(tidyr)
library(dplyr)
library(emmeans)
library(DHARMa)
library(hms)
library(lubridate)
library(multcomp)
library(ggplot2)
library(stringr)
library(gridExtra)
library(viridis) #for letters on graph
library(patchwork)
library(grid)
library(gridExtra)
```
Import data
```{r}
#imports my data
Trap.im <- (read.csv("~/Desktop/trap.type.final/data/final.combined.bee.data.use.csv"))

#removed Missing year values column from data 
Trap.im <- Trap.im %>% filter(!is.na(YEAR))

#changes all blanks to zeros
Trap.im [is.na(Trap.im)] <- 0

#sets variables to factor/date 
Trap.im$YEAR <- as.factor(Trap.im$YEAR)
Trap.im$LOC <- as.factor(Trap.im$LOC)
Trap.im$Plot <- as.factor(Trap.im$Plot)
Trap.im$TRAP <- as.factor(Trap.im$TRAP)

#set time as time variable
Trap.im <- Trap.im %>%
  mutate(Time = as_hms(parse_date_time(Time, orders = "I:M p")))

#set date as date variable
Trap.im$DATE <- as.Date(Trap.im$DATE, format = "%m/%d/%y")

#hours as numeric
Trap.im$TRAP_HOURS <- as.numeric(Trap.im$TRAP_HOURS)

#Pivoting data for analysis
Trap <- Trap.im %>%   # Drop TIME column
  group_by(Plot, DATE, YEAR, TRAP, LOC) %>%
  summarise(
    TEMP = first(TEMP),
    TRAP_HOURS = sum(TRAP_HOURS, na.rm = TRUE),
    HB = sum(HB, na.rm = TRUE),
    BB = sum(BB, na.rm = TRUE),
    SQB = sum(SQB, na.rm = TRUE),
    SBB = sum(SBB, na.rm = TRUE),
    LBB = sum(LBB, na.rm = TRUE),
    SSB = sum(SSB, na.rm = TRUE),
    LSB = sum(LSB, na.rm = TRUE),
    GB = sum(GB, na.rm = TRUE),
    O = sum(O, na.rm = TRUE),
    .groups = "drop"
  )

#makes the Trap.novac data for morpohotaxa without vacuum
Trap.novac <- subset(Trap, TRAP != "VAC" )
Trap.novac <- subset(Trap, TRAP != "VAC " )

#pivots longer for violin graphing
TRAP.1 <-Trap %>% pivot_longer(cols=c('HB', 'BB', 'LBB', 'LSB', 'SBB', 'GB', 'O', 'SSB', 'SQB'),
                    names_to='MORPHO',
                    values_to='COUNT') 

#sets data so visual observation is standard
Trap$TRAP <- factor(Trap$TRAP)
Trap$TRAP <- relevel(Trap$TRAP, ref = "VIS ")
Trap.novac$TRAP <- factor(Trap.novac$TRAP)
Trap.novac$TRAP <- relevel(Trap.novac$TRAP, ref = "VIS ")
```
Honey Bee
```{r}
#checking for zero inflation in the data for honey bees using histogram and qq plots, shows data is very zero inflated
hist(Trap$HB) 
qqnorm(Trap$HB)

#runs zero inflated glmm 
model.HB <- glmmTMB(HB ~ TRAP  + (1 | DATE),
             ziformula = ~1, 
             family = poisson(),
            data = Trap)
summary(model.HB)

#Runs the DHARMa residuals to test distrbutions and model fits
sim_res.HB <- simulateResiduals(fittedModel = model.HB, plot = TRUE)
testResiduals(sim_res.HB)
testDispersion(sim_res.HB)
testZeroInflation(sim_res.HB)

# Reduced model for LRT
hb_reduced <- glmmTMB(HB ~ 1  + (1 | DATE),
             ziformula = ~1, 
             family = poisson(),
            data = Trap)

# Likelihood ratio test 
anova(model.HB, hb_reduced, test = "Chisq")

#running emmeans with sidak
marginal.hb = emmeans(model.HB, ~ TRAP, type = "response")

hb.cld <- cld(marginal.hb,
    alpha=0.05,
    Letters=letters,  ### Use lower-case letters for .group
    adjust="sidak") 

# Clean up for plotting to add letters to plot
hb.cld_result <- as.data.frame(hb.cld)
hb.cld_result$group <- as.character(hb.cld_result$.group)

#PULL ONLY HB for graphing
HB.PLOT <- TRAP.1 %>% filter(MORPHO == 'HB')
Count.HB <- HB.PLOT %>% select_("TRAP", "MORPHO", "COUNT")

# HB violin plot
p.hb <-ggplot(HB.PLOT, aes(x=TRAP, y=COUNT, fill=TRAP)) +
  geom_violin() + scale_x_discrete(labels = c("Bowl" = "Bowl",
                              "VAC " = "Vacuum",
                              "VIS " = "Visual")) + labs(y = "Counts per 15 m")  #renames variables

p.hb.1 <- p.hb + theme(axis.title.x=element_blank(),axis.title.y = element_text(size = 10))  # removes x axis titel

HB.final.plot <- p.hb.1 + theme(legend.position = "none", plot.title = element_text(size = 10)) + ggtitle("2A.Honey Bee") + scale_fill_viridis_d() + coord_cartesian(ylim = c(0, 20)) + theme(legend.position = "none")+  geom_text(data = hb.cld_result, aes(x = TRAP, y = 17, label = .group), size = 4)
  
HB.final.plot 
```
Bumble Bee
```{r}
# Checking data for zeroinflation
hist(Trap$BB) 
qqnorm(Trap$BB)

#glmm zero inflated
model.BB <- glmmTMB(BB ~ TRAP + (1 | DATE),
                    ziformula = ~1,
                    family = poisson(),
                    data = Trap.novac)
summary(model.BB)

#Runs the DHARMa residuals to test distrbutions and model fits
sim_res.BB <- simulateResiduals(fittedModel = model.BB, plot = TRUE)
testResiduals(sim_res.BB)
testDispersion(sim_res.BB)
testZeroInflation(sim_res.BB)

# Reduced model for LRT
bb_reduced <- glmmTMB(BB ~ 1 + (1 | DATE),
             ziformula = ~1, 
             family = poisson(),
            data = Trap.novac)

# Likelihood ratio test 
anova(model.BB, bb_reduced, test = "Chisq")


#running emmeans with sidak
em.BB <- emmeans(model.BB, "TRAP", type = "response" )
bb.cld <- cld(em.BB,
    alpha=0.05,
    Letters=letters,  ### Use lower-case letters for .group
    adjust="sidak") 

# Clean up for plotting to add letters to plot
bb.cld_result <- as.data.frame(bb.cld)
bb.cld_result$group <- as.character(bb.cld_result$.group)

#PULL ONLY BB, for graphing purposes
BB.PLOT <- TRAP.1 %>% filter(MORPHO == 'BB')
Count.BB <- BB.PLOT %>% select_("TRAP", "MORPHO", "COUNT")

# BB violin plot
p.bb <-ggplot(BB.PLOT, aes(x=TRAP, y=COUNT, fill=TRAP)) +
  geom_violin() + scale_x_discrete(labels = c("Bowl" = "Bowl",
                              "VAC " = "Vacuum",
                              "VIS " = "Visual"))  + labs(y = "Counts per 15 m")
p.bb.1 <- p.bb + theme(axis.title.x=element_blank(),axis.title.y = element_text(size = 10))

# adds title and axis settings
BB.final.plot <- p.bb.1 + 
  scale_fill_viridis_d() + ggtitle("2D.Bumble Bee") + coord_cartesian(ylim = c(0, 20)) + theme(legend.position = "none", plot.title = element_text(size = 10))  +  geom_text(data = bb.cld_result, aes(x = TRAP, y = 17, label = .group), size = 4)
  
BB.final.plot 
```
Squash Bee
```{r}
#checking for zero inflation
hist(Trap$SQB) 
qqnorm(Trap$SQB)

#glmm zero inflated, with HB count as response and Trap as fixed variable with Location and year as randoms 
model.SQB <- glmmTMB(SQB ~ TRAP + (1 | LOC) + (1 | DATE),
                  ziformula = ~1, 
                  family = nbinom12(),
                  data = Trap)

summary(model.SQB)

#Runs the DHARMa residuals to test distrbutions and model fits
sim_res.SQB <- simulateResiduals(fittedModel = model.SQB, plot = TRUE)
testResiduals(sim_res.SQB)
testDispersion(sim_res.SQB)
testZeroInflation(sim_res.SQB)


# Reduced model for LRT
sqb_reduced <- glmmTMB(SQB ~ 1 + (1 | LOC) + (1 | DATE),
                  ziformula = ~1, 
                  family = nbinom12(),
                  data = Trap)

# Likelihood ratio test 
anova(model.SQB, sqb_reduced, test = "Chisq")

 

#running emmeans with sidak
marginal.SQB = emmeans(model.SQB,
                   ~ TRAP, type = "response")
sqb.cld <- cld(marginal.SQB,
    alpha=0.05,
    Letters=letters,  ### Use lower-case letters for .group
    adjust="sidak") 

# Clean up for plotting to add letters to plot
sqb.cld_result <- as.data.frame(sqb.cld)
sqb.cld_result$group <- as.character(sqb.cld_result$.group)


#PULL ONLY SQB for graphing
SQB.PLOT <- TRAP.1 %>% filter(MORPHO == 'SQB')
Count.SQB <- SQB.PLOT %>% select_("TRAP", "MORPHO", "COUNT")


#plotting the SQB Viloin Graph
p.sqb <-ggplot(Count.SQB, aes(x=TRAP, y=COUNT, fill=TRAP)) +
  geom_violin() + scale_x_discrete(labels = c("Bowl" = "Bowl",
                              "VAC " = "Vacuum",
                              "VIS " = "Visual")) + labs(y = "Counts per 15 m")
p.sqb.1 <- p.sqb + theme(axis.title.x = element_blank(),axis.title.y = element_text(size = 10))
SQB.final.plot <- p.sqb.1 + 
  scale_fill_viridis_d() + theme(legend.position = "none", plot.title = element_text(size = 10)) + ggtitle("2G. Squash Bees") +  geom_text(data = sqb.cld_result, aes(x = TRAP, y = 155, label = .group), size = 4)
SQB.final.plot 

```
Small Black Bee
```{r}
#checking for zero inflation
hist(Trap$SBB) 
qqnorm(Trap$SBB)


#zero inflated glmm
model.SBB <- glmmTMB(SBB ~ TRAP + (1| LOC) + (1|DATE),
                      ziformula = ~1,
                      family = nbinom2(),
                      data = Trap)

summary(model.SBB)

#Runs the DHARMa residuals to test distrbutions and model fits
sim_res.SBB <- simulateResiduals(fittedModel = model.SBB, plot = TRUE)
testResiduals(sim_res.SBB)
testDispersion(sim_res.SBB)
testZeroInflation(sim_res.SBB)

# Reduced model for LRT
sbb_reduced <- glmmTMB(SBB ~ 1 + (1 | LOC) + (1 | DATE),
                  ziformula = ~1, 
                  family = nbinom2(),
                  data = Trap)

# Likelihood ratio test 
anova(model.SBB, sbb_reduced, test = "Chisq")


#running emmeans with sidak
marginal.SBB = emmeans(model.SBB,
                   ~ TRAP, type = "response")
sbb.cld <- cld(marginal.SBB,
    alpha=0.05,
    Letters=letters,  ### Use lower-case letters for .group
    adjust="sidak") 

# Clean up for plotting to add letters to plot
sbb.cld_result <- as.data.frame(sbb.cld)
sbb.cld_result$group <- as.character(sbb.cld_result$.group)

#PULL ONLY SBB for graphing
SBB.PLOT <- TRAP.1 %>% filter(MORPHO == 'SBB')
Count.SBB <- SBB.PLOT %>% select_("TRAP", "MORPHO", "COUNT")

# plotting the SQB Violin Graph
p.sbb <-ggplot(SBB.PLOT, aes(x=TRAP, y=COUNT, fill=TRAP)) +
  geom_violin() + scale_x_discrete(labels = c("Bowl" = "Bowl",
                              "VAC " = "Vacuum",
                              "VIS " = "Visual"))  + labs(y = "Counts per 15 m") 
p.sbb.1 <- p.sbb + theme(axis.title.x=element_blank(),axis.title.y = element_text(size = 10))
SBB.final.plot <- p.sbb.1 + 
  scale_fill_viridis_d() + theme(legend.position = "none", plot.title = element_text(size = 10)) + ggtitle("2B. Small Black Bee") + coord_cartesian(ylim = c(0, 20)) +  geom_text(data = sbb.cld_result, aes(x = TRAP, y = 20.5, label = .group), size = 4)
  
SBB.final.plot

```
Large Black Bee
```{r}
#checking for zero inflation
hist(Trap$LBB) 
qqnorm(Trap$LBB)

#zero inflated glmm
model.LBB <- glmmTMB(LBB ~ TRAP  + (1 | DATE),
                      ziformula = ~1, 
                      family = poisson,
                      data = Trap.novac)

summary(model.LBB)

#Runs the DHARMa residuals to test distrbutions and model fits
sim_res.LBB <- simulateResiduals(fittedModel = model.LBB, plot = TRUE)
testResiduals(sim_res.LBB)
testDispersion(sim_res.LBB)
testZeroInflation(sim_res.LBB)

# Reduced model for LRT
lbb_reduced <- glmmTMB(LBB ~ 1 + (1 | DATE),
                      ziformula = ~1, 
                      family = poisson,
                      data = Trap.novac)

# Likelihood ratio test 
anova(model.LBB, lbb_reduced, test = "Chisq")

#running emmeans with sidak
marginal.LBB = emmeans(model.LBB, ~ TRAP, type = "response")
lbb.cld <- cld(marginal.LBB,
    alpha=0.05,
    Letters=letters,  ### Use lower-case letters for .group
    adjust="sidak") 

# Clean up for plotting to add letters to plot
lbb.cld_result <- as.data.frame(lbb.cld)
lbb.cld_result$group <- as.character(lbb.cld_result$.group)


#PULL ONLY LBB for graphing
LBB.PLOT <- TRAP.1 %>% filter(MORPHO == 'LBB')
Count.LBB <- LBB.PLOT %>% select_("TRAP", "MORPHO", "COUNT")

# LBB Basic violin plot
p.lbb <-ggplot(LBB.PLOT, aes(x=TRAP, y=COUNT, fill=TRAP)) +
  geom_violin() + scale_x_discrete(labels = c("Bowl" = "Bowl",
                              "VAC " = "Vacuum",
                              "VIS " = "Visual"))  + labs(y = "Counts per 15 m")
p.lbb.1 <- p.lbb + theme(axis.title.x=element_blank(),axis.title.y = element_text(size = 10))

LBB.final.plot <- p.lbb.1 + 
  scale_fill_viridis_d() + theme(legend.position = "none", plot.title = element_text(size = 10)) + ggtitle("2E. Large Black Bee") + coord_cartesian(ylim = c(0, 20)) +  geom_text(data = lbb.cld_result, aes(x = TRAP, y = 17, label = .group), size = 4)
  
LBB.final.plot

```
Small Striped Bee
```{r}
#checking for zero inflation
hist(Trap$SSB) 
qqnorm(Trap$SSB)

#zero inflated glmm
model.SSB <- glmmTMB(SSB ~ TRAP + (1 | LOC) + (1 | DATE),
                      ziformula = ~1, 
                      family = poisson(),
                      data = Trap.novac)

summary(model.SSB)

#Runs the DHARMa residuals to test distrbutions and model fits
sim_res.SSB <- simulateResiduals(fittedModel = model.SSB, plot = TRUE)
testResiduals(sim_res.SSB)
testDispersion(sim_res.SSB)
testZeroInflation(sim_res.SSB)

# Reduced model for LRT
ssb_reduced <- glmmTMB(SSB ~ 1 + (1 | LOC) + (1 | DATE),
                      ziformula = ~1, 
                      family = poisson(),
                      data = Trap.novac)

# Likelihood ratio test
anova(model.SSB,ssb_reduced, test = "Chisq")

#running emmeans with sidak
marginal.SSB = emmeans(model.SSB,
                   ~ TRAP, type = "response")
cld.ssb <- cld(marginal.SSB,
    alpha=0.05,
    Letters=letters,  ### Use lower-case letters for .group
    adjust="sidak") 

# Clean up for plotting to add letters to plot
ssb.cld_result <- as.data.frame(cld.ssb)
ssb.cld_result$group <- as.character(ssb.cld_result$.group)

#PULL ONLY SSB for graphing
SSB.PLOT <- TRAP.1 %>% filter(MORPHO == 'SSB')
Count.SSB <- SSB.PLOT %>% select_("TRAP", "MORPHO", "COUNT")

# SSB Basic violin plot
p.ssb <-ggplot(SSB.PLOT, aes(x=TRAP, y=COUNT, fill=TRAP)) +
  geom_violin() + scale_x_discrete(labels = c("Bowl" = "Bowl",
                              "VAC " = "Vacuum",
                              "VIS " = "Visual"))  + labs(y = "Counts per 15 m")
p.ssb.1 <- p.ssb + theme(axis.title.x=element_blank(),axis.title.y = element_text(size = 10))
SSB.final.plot <- p.ssb.1 + 
  scale_fill_viridis_d() + theme(legend.position = "none", plot.title = element_text(size = 10)) + ggtitle("2F. Small Striped Bee") + coord_cartesian(ylim = c(0, 20)) +  geom_text(data = ssb.cld_result, aes(x = TRAP, y = 17, label = .group), size = 4)
SSB.final.plot 
```
Green Bee
```{r}
#checking for zero inflation
hist(Trap$GB) 
qqnorm(Trap$GB)

#run zero inflated glmm
model.GB <- glmmTMB(GB ~ TRAP + (1 | LOC) + (1 | DATE),
                    ziformula = ~1,
                    family = poisson(),
                    data = Trap)

summary(model.GB)

#Runs the DHARMa residuals to test distrbutions and model fits
sim_res.GB <- simulateResiduals(fittedModel = model.GB, plot = TRUE)
testResiduals(sim_res.GB)
testDispersion(sim_res.GB)
testZeroInflation(sim_res.GB)

# Reduced model for LRT
gb_reduced <- glmmTMB(GB ~ 1 + (1 | LOC) + (1 | DATE),
                    ziformula = ~1,
                    family = poisson(),
                    data = Trap)

# Likelihood ratio test
anova(model.GB,gb_reduced, test = "Chisq")

#running emmeans with sidak
marginal.GB = emmeans(model.GB,
                   ~ TRAP, type = "response")
gb.cld <- cld(marginal.GB,
    alpha=0.05,
    Letters=letters,  ### Use lower-case letters for .group
    adjust="sidak") 

# Clean up for plotting to add letters to plot
gb.cld_result <- as.data.frame(gb.cld)
gb.cld_result$group <- as.character(gb.cld_result$.group)

#PULL ONLY GB for graphing
GB.PLOT <- TRAP.1 %>% filter(MORPHO == 'GB')
Count.GB <- GB.PLOT %>% select_("TRAP", "MORPHO", "COUNT")

# GB Basic violin plot
p.gb <-ggplot(GB.PLOT, aes(x=TRAP, y=COUNT, fill=TRAP)) +
  geom_violin() + scale_x_discrete(labels = c("Bowl" = "Bowl",
                              "VAC " = "Vacuum",
                              "VIS " = "Visual"))  + labs(y = "Counts per 15 m")
p.gb.1 <- p.gb + theme(axis.title.x=element_blank(),axis.title.y = element_text(size = 10))
GB.final.plot <- p.gb.1 +
  scale_fill_viridis_d() + theme(legend.position = "none", plot.title = element_text(size = 10)) + ggtitle("2C. Green Bee ") + coord_cartesian(ylim = c(0, 20)) +  geom_text(data = gb.cld_result, aes(x = TRAP, y = 17, label = .group), size = 4)
  
GB.final.plot 
```
 Make the final combine violin plot
```{r}
# Create title and caption as grobs
title.fig2 <- textGrob("Figure 2. Violin plots of bees counts by plot of observation by Morphotaxa", gp = gpar(fontsize = 12, fontface = "bold"))

long.fig2 <- "Each violin plots represents counts of bees by observation event are on the y axis and the x axis is trap type for bowl, vacuum, or visual sampling. Violin plots have greater width at count values with higher frequencies of observation. For each morphotaxa, groups sharing the same cld letter are not significantly different based on zero-inflated general linear mixed models (p < 0.05)."

# Wrap the text to ~80 characters wide (adjust to taste)
wrapped_caption.fig2 <- str_wrap(long.fig2, width = 120)
# Create the caption as a grob
caption <- textGrob(wrapped_caption.fig2, gp = gpar(fontsize = 8), x = .5, hjust = .5)


# Combine the top 6 plots into a 3-column layout
top_grid <- arrangeGrob(
  HB.final.plot, SBB.final.plot, GB.final.plot,
  BB.final.plot, LBB.final.plot, SSB.final.plot,
  ncol = 3
)

# Final full layout
fig2 <- grid.arrange(                
  top_grid,                     # 3-column grid of plots
  SQB.final.plot, 
  title.fig2,                   # Title
  caption,                      # Caption
  ncol = 1,
  heights = unit(c(20, 10, 1, 2), "null")  # Adjust heights as needed
)

ggsave(filename = "~/Desktop/trap.type.final/peerJ/Figs and tables for Peer J/figure2.all.png", plot = fig2, width = 8, height = 10, dpi = 300)

ggsave(filename = "~/Desktop/trap.type.final/peerJ/Figs and tables for Peer J/figure2.all.pdf", plot = fig2, width = 8, height = 10, dpi = 300)

# Final full layout
fig2.no.caption <- grid.arrange(                
  top_grid,                     # 3-column grid of plots
  SQB.final.plot, 
  ncol = 1,
  heights = unit(c(20, 10, 1, 2), "null")  # Adjust heights as needed
)

ggsave(filename = "~/Desktop/trap.type.final/peerJ/Figure2.pdf", plot = fig2.no.caption, width = 8, height = 10, dpi = 300)
```
 
